# Supplementary material for: A shared somatic translocation involving CUX1 in monozygotic twins as an early driver of AMKL in Down syndrome
Source: Blood Cancer J. 2020 Mar 3;10(3):27. doi: 10.1038/s41408-020-0293-6 (PMC7054393; doi:10.1038/s41408-020-0293-6)
Supplement: Supplementary file 3 — Table S1 [file 41408_2020_293_MOESM3_ESM.xlsx]

## Sheet: Sheet1
Table S1: Genetic findings in a pair of monozygotic twins with Down syndrome and
Acute Megakaryoblastic Leukemia.
	Twin A	Twin B
Somatic variants
Chromosome analysis	48,XY,t(3;7)(q27;q32),del(9)(q13q22),add(20)(q13.3),+21,+21c[25]	48,XY,t(3;7)(q27;q32),+21,+21c[7]/51,idem,+8,+14,+21[13]/47,XY,+21c[5]
Fluorescent In Situ Hybridization	ish t(3;7)(q27;q32)(wcp7+;wcp7+)	ish t(3;7)(q27;q32)(wcp7+;wcp7+)
Mate-pair sequencing	seq[GRCh37] t(3;7)(q25.1;q22.1) g.[chr3:pter_cen_152053805: :chr7:101650853_qter]	seq[GRCh37] t(3;7)(q25.1;q22.1) g.[chr3:pter_cen_152053805: :chr7:101650853_qter]
	g.[chr7:pter_cen_100895760: :chr3:152064541_qter]	g.[chr7:pter_cen_100895760: :chr3:152064541_qter]
GATA1 sequencing	GATA1 c.155_168dup	GATA1 c.155_168dup
Chromosomal microarray	arr[GRCh37] 1q32.2q44(209937000_249096049)x3[0.34],9q22.31q33.2(95220000_124185000)x1[0.34],(21)x4[0.34]	arr(8)x3[0.55],arr(14)x3[0.55], (21)x4[0.55]
Whole-exome sequencinga	JAK3 c.1718C>T	RAD21 c.473dupA
	GOLGA8A/GOLGA8B c.227C>G
Constitutional variants:
Chromosome analysis	47,XY,+21	47,XY,+21
Chromosomal microarray	arr(21)x3	arr(21)x3
Whole-genome sequencinga	BRCA2 c.8524C>T	BRCA2 c.8524C>T
a An extended list of variants can be seen in Supplementary Table S2 and S4.
