# Supplementary material for: A shared somatic translocation involving CUX1 in monozygotic twins as an early driver of AMKL in Down syndrome
Source: Blood Cancer J. 2020 Mar 3;10(3):27. doi: 10.1038/s41408-020-0293-6 (PMC7054393; doi:10.1038/s41408-020-0293-6)
Supplement: Supplementary file 4 — Table S2 [file 41408_2020_293_MOESM4_ESM.xlsx]

## Sheet: Sheet1
Table S2: Somatic variants detected by whole-exome sequencing.
Twin A
Chr.	Position	Sample Allele	Variation Type	Gene Region	Gene Symbol	Transcript Variant	Protein Variant
2	109384167	G	SNV	Exonic	RANBP2	c.7172C>G	p.T2391S
4	187518916	G	SNV	Exonic	FAT1	c.12288A>C	p.E4096D
5	112174677	C	SNV	Exonic	APC	c.3386T>C; c.3332T>C	p.L1111S; p.L1129S
8	17793151	T	SNV	Exonic	PCM1	c.32G>T	p.G11V
10	114925406	G	SNV	Exonic; 3'UTR	TCF7L2	c.*123C>G; c.*13C>G; c.1466C>G; c.*111C>G; c.1484C>G; c.1415C>G	p.P495R; p.P472R; p.P489R
11	3794962	T	SNV	Exonic	NUP98	c.503C>A	p.T168N
11	71727119	C	SNV	ncRNA; Exonic	LOC100128494; NUMA1	c.1430A>G	p.N477S
12	122862168	A	SNV	Exonic	CLIP1	c.425C>T	p.A142V
13	32945129	T	SNV	Exonic	BRCA2	c.8524C>T	p.R2842C
15	34678884	C	SNV	ncRNA; Exonic	GOLGA8A/ GOLGA8B	c.227C>G	p.A76G
19	17948006	A	SNV	Exonic	JAK3	c.1718C>T	p.A573V
Twin B
Chr.	Position	Sample Allele	Variation Type	Gene Region	Gene Symbol	Transcript Variant	Protein Variant
3	138664580	G	SNV	Promoter; Exonic	LINC01391; FOXL2; FOXL2NB	c.-1627T>G; c.985A>C; unknown	p.T329P
4	187518916	G	SNV	Exonic	FAT1	c.12288A>C	p.E4096D
5	112174677	C	SNV	Exonic	APC	c.3386T>C; c.3332T>C	p.L1111S; p.L1129S
8	17793151	T	SNV	Exonic	PCM1	c.32G>T	p.G11V
8	117870598	T	Insertion	Exonic	RAD21	c.473dupA	p.N158fs*2
10	114925406	G	SNV	Exonic; 3'UTR	TCF7L2	c.*123C>G; c.*13C>G; c.1466C>G; c.*111C>G; c.1484C>G; c.1415C>G	p.P495R; p.P472R; p.P489R
11	3794962	T	SNV	Exonic	NUP98	c.503C>A	p.T168N
11	71727119	C	SNV	ncRNA; Exonic	LOC100128494; NUMA1	c.1430A>G	p.N477S
12	498247	C	SNV	Promoter; Exonic	KDM5A; CCDC77	c.-464A>C; c.-518A>C; c.11T>G	p.V4G
12	122862168	A	SNV	Exonic	CLIP1	c.425C>T	p.A142V
13	32945129	T	SNV	Exonic	BRCA2	c.8524C>T	p.R2842C
SNV, Single nucleotide variant
