# Supplementary material for: A shared somatic translocation involving CUX1 in monozygotic twins as an early driver of AMKL in Down syndrome
Source: Blood Cancer J. 2020 Mar 3;10(3):27. doi: 10.1038/s41408-020-0293-6 (PMC7054393; doi:10.1038/s41408-020-0293-6)
Supplement: Supplementary file 5 — Table S3 [file 41408_2020_293_MOESM5_ESM.xlsx]

## Sheet: Sheet1
Table S3: Germline variants detected by whole-genome sequencing of DNA.
Twin A
Chr.	Position	Sample Allele	Variation Type	Gene Region	Gene Symbol	Transcript Variant	Protein Variant
3	48624711	G	SNV	Exonic	COL7A1	c.3051G>C	p.G1017G
7	128848673	T	SNV	Exonic	SMO	c.1338C>T	p.N446N
9	2039777	-	Deletion	Exonic	SMARCA2	c.705_707delGCA	p.Q238del
11	108160350	T	SNV	Exonic	ATM	c.4258C>T	p.L1420F
13	32945129	T	SNV	Exonic	BRCA2	c.8524C>T	p.R2842C
19	8386831	A	SNV	Intronic	RPS28	c.88-6C>A
Twin B
Chr.	Position	Sample Allele	Variation Type	Gene Region	Gene Symbol	Transcript Variant	Protein Variant
3	48624711	G	SNV	Exonic	COL7A1	c.3051G>C	p.G1017G
7	128848673	T	SNV	Exonic	SMO	c.1338C>T	p.N446N
9	2039777	-	Deletion	Exonic	SMARCA2	c.705_707delGCA	p.Q238del
11	108160350	T	SNV	Exonic	ATM	c.4258C>T	p.L1420F
13	32945129	T	SNV	Exonic	BRCA2	c.8524C>T	p.R2842C
19	8386831	A	SNV	Intronic	RPS28	c.88-6C>A
SNV, Single nucleotide variant
