# Supplementary material for: A shared somatic translocation involving CUX1 in monozygotic twins as an early driver of AMKL in Down syndrome
Source: Blood Cancer J. 2020 Mar 3;10(3):27. doi: 10.1038/s41408-020-0293-6 (PMC7054393; doi:10.1038/s41408-020-0293-6)
Supplement: Supplementary file 6 — Table S4 [file 41408_2020_293_MOESM6_ESM.xlsx]

## Sheet: Sheet1
Table S4: Expression of selected genes in leukemic cells.
	Twin A	Twin B
	Transcripts per million	Transcripts per million
Non-shared somatic variants:
JAK3 (Twin A)	166.21	101.11
GOLGA8A (Twin A)	14.30	11.40
GOLGA8B (Twin A)	10.20	7.40
RAD21 in (Twin B)	177.44	188.85
Genes involved in the shared somatic translocation:
COL26A1	1.33	0.00
CUX1	59.99	52.60
MBNL1	189.64	158.05
MYL10	0.00	0.00
